# Supplementary material for: Posterior Intraparietal Sulcus Mediates Detection of Salient Stimuli Outside the Endogenous Focus of Attention
Source: Cereb Cortex. 2021 Aug 31;32(7):1455–69. doi: 10.1093/cercor/bhab299 (PMC8971085; doi:10.1093/cercor/bhab299)
Supplement: Cytosaliency_Supplementary_CC_bhab299 [file cytosaliency_supplementary_cc_bhab299.zip]

Archive with 1 entries (1 files):
- Cytosaliency_Supplementary_CC_bhab299.docx
